# Supplementary material for: Two Different Immune Profiles Are Identified in Sentinel Lymph Nodes of Early-Stage Breast Cancer
Source: Cancers (Basel). 2024 Aug 19;16(16):2881. doi: 10.3390/cancers16162881 (PMC11352239; doi:10.3390/cancers16162881)
Supplement: Supplementary file 1 [file cancers-16-02881-s001.zip]

Archive with 1 entries (1 files):
- 2024.07.18_cancers_Supplementary Materials.pdf
